# Supplementary material for: Shape Memory Polyurethane Biocomposites Based on Toughened Polycaprolactone Promoted by Nano-Chitosan
Source: Nanomaterials (Basel). 2019 Feb 7;9(2):225. doi: 10.3390/nano9020225 (PMC6410130; doi:10.3390/nano9020225)
Supplement: Supplementary file 1 [file nanomaterials-09-00225-s001.zip]

Archive with 1 entries (1 files):
- nanomaterials-438646-supplementary.mp4
